# Supplementary material for: Biomarker discovery by integrated joint non-negative matrix factorization and pathway signature analyses
Source: Sci Rep. 2018 Jun 27;8:9743. doi: 10.1038/s41598-018-28066-w (PMC6021419; doi:10.1038/s41598-018-28066-w)
Supplement: Supplementary file 2 — Supplementary Tables 1,2 [file 41598_2018_28066_MOESM2_ESM.xlsx]

## Sheet: Information
Biomarker discovery by integrated joint non-negative matrix factorization and pathway signature analyses
Naoya Fujita1, 2, Shinji Mizuarai2, Katsuhiko Murakami1, and Kenta Nakai1,*
1Human Genome Center, the Institute of Medical Science, the University of Tokyo, Tokyo, Japan
2Discovery and Preclinical Research Division, Taiho Pharmaceutical Co., Ltd., Tsukuba, Japan
*Corresponding author
Phone: +81-3-5449-5131
E-mail: knakai@ims.u-tokyo.ac.jp
Supplementary Tables 1, 2

## Sheet: Table S1
Input matrix	# Feature	Feature type	# Cell	Missing rate (%)
Compound	24	Continuous [0, 1]	504	3.5
Mutation	2217	Binary (0, 1)	504	10.5
Amplification	19646	Binary (0, 1)	504	3.2
Copy number loss	19646	Binary (0, 1)	504	3.2
mRNA expression	18988	Continuous [0, 1]	504	2.6
Tumour type	24	Binary (0, 1)	504	0

## Sheet: Table S2
Co-module ID	Compound	Mutation	Amplification	Copy number loss	mRNA expression	Tumour type	IPA top regulator	IPA p-value	Annotation
1	0	2	1525	764	0	0	NA	NA
2	0	5	611	98	17	0	CYTL1	0.000698
3	0	1186	116	141	7	1	N-carbobenzyloxy-leucine-leucine-norvalinal	0.0039	Hypermutated, MSI
4	0	10	252	47	13	1	GFM1	0.000559
5	0	21	370	76	67	1	ELF5	3.14e-07	HER2, Breast cancer
6	0	13	286	892	11	0	SNORD116@	0.000419
7	0	0	0	0	1347	0	GATA2	1.25e-15
8	0	28	21	160	871	3	HNF1A	1.56e-11
9	0	25	600	232	4	0	Rab11	0.000372
10	0	6	1044	286	8	0	OAS1	0.000558
11	0	13	432	63	12	0	DKK1	0.000264
12	1	11	38	26	354	1	MITF	6.91e-39	BRAF, Melanoma
13	0	33	577	169	2	0	KAT5	0.00433
14	0	17	18	679	25	0	MYB	1.26e-07
15	0	32	785	193	5	0	miR-668-3p (and other miRNAs w/seed GUCACUC)	0.000186
16	0	8	18	578	2	0	NA	NA
17	0	28	604	83	0	0	NA	NA
18	11	16	3	28	4067	1	CD 437	8.02e-10	Cytotoxic agent
19	0	25	15	799	2	0	NA	NA
20	2	19	587	99	8	0	TMP778	0.00195	MDM2
21	0	12	17	2122	4	0	NA	NA
22	0	2	447	2113	0	0	NA	NA
23	0	14	611	60	4	1	idazoxan	1.3e-07
24	0	23	145	1431	33	1	EWSR1	8.38e-06
25	0	24	1327	229	0	0	NA	NA
26	1	10	692	11	2	0	ARID1B	0.000279	SMAC mimic
27	0	32	1026	13	11	0	SPAST	0.000465
28	4	13	0	106	1105	3	TNF	4.95e-22	RTK, EGFR, HER2
29	0	7	100	62	1553	0	REST	1.65e-12
30	2	24	128	33	470	2	HNF1A	1.94e-23	MEK, Colorectal cancer
31	0	1	33	143	2061	0	TGFB1	9.14e-46
32	0	37	430	215	13	0	Arf	0.000559
33	0	32	323	593	5	0	PD 123319	9.11e-06
34	0	12	114	911	17	0	Hmgn3	4.78e-09
35	0	17	6	22	2045	3	TP53	1.53e-18
36	2	17	2	78	407	1	CD40	2.61e-18	Haematological malignancy
37	0	16	1103	10	4	1	alpha-ketoisocaproic acid	0.00112
38	0	30	8	28	1819	2	muromonab-CD3	5.53e-06
39	0	56	1581	202	3	0	arachidonyltrifluoromethane	0.000838
40	0	28	81	1672	4	0	CNGB3	0.000838
NA	0	311	229	838	0	1	NA	NA
